# Supplementary material for: Identification of robust species-specific marker genes for the demarcation of the Klebsiella pneumoniae–quasipneumoniae–variicola complex
Source: J Med Microbiol. 2025 Nov 17;74(11):002102. doi: 10.1099/jmm.0.002102 (PMC12623006; doi:10.1099/jmm.0.002102)
Supplement: Uncited Table S1. [file jmm-74-02102-s002.xlsx]

## Sheet: check
KO			raw_counts
KO ID	KO name	KO definition	pneumoniae (26)	quasipneumoniae (26)	variicola (26)	aerogenes (17)	africana (2)	electrica (1)	grimontii (8)	huaxiensis (1)	michiganensis (18)	ornithinolytica (10)	oxytoca (9)	oxytoca_C (1)	planticola (3)	quasivariicola (2)	sp013705725 (2)	terrigena (2)
K00055	E1.1.1.90	aryl-alcohol dehydrogenase [EC:1.1.1.90]	26	0	26	16	2	1	6							2
K01130	atsA, aslA	arylsulfatase [EC:3.1.6.1]	26	26	0	17	2		4	1		10	9	1	3	1	2	2
K03430	phnW	2-aminoethylphosphonate-pyruvate transaminase [EC:2.6.1.37]	26	26	0	17	2	1			18	10	9	1	3	2	2
K05306	phnX	phosphonoacetaldehyde hydrolase [EC:3.11.1.1]	26	26	0	17	2	1			18	10	9	1	3	2	2
K06146	idnR, gntH	LacI family transcriptional regulator, gluconate utilization system Gnt-II transcriptional activator	0	0	26		2	1	8	1	18	10	8		3	2	2	2
K07507	mgtC	putative Mg2+ transporter-C (MgtC) family protein	26	26	0		1		8	1	15	9	9	1	3
K09955	K09955	uncharacterized protein	0	26	0			1	8	1	18	10	9	1	3		2
K10018	occT, nocT	octopine/nopaline transport system substrate-binding protein	0	26	26			1	1			9			3			2
K10019	occM, nocM	octopine/nopaline transport system permease protein	0	26	26			1	1			9			3			2
K10020	occQ, nocQ	octopine/nopaline transport system permease protein	0	26	26			1	1			9			3			2
K10021	occP, nocP	octopine/nopaline transport system ATP-binding protein [EC:7.4.2.1]	0	26	26			1				10			3			2
K11081	phnS	2-aminoethylphosphonate transport system substrate-binding protein	26	26	0	17	2	1			18	10	9	1	3	2	2
K11082	phnV	2-aminoethylphosphonate transport system permease protein	26	26	0	17	2	1			18	10	9	1	3	2	2
K11083	phnU	2-aminoethylphosphonate transport system permease protein	26	26	0	17	2	1			18	10	9	1	3	2	2
K11084	phnT	2-aminoethylphosphonate transport system ATP-binding protein	26	26	0	17	2	1			18	10	8	1	3	2	2
K11616	maeN	malate:Na+ symporter	0	26	26			1	2		16	10			3			2
K13794	tcuR	LysR family transcriptional regulator, regulatory protein for tcuABC	0	26	26	17	2		8		18		9	1		2		2
K13795	citB, tcuB	citrate/tricarballylate utilization protein	0	26	26	17	2		8		18		8	1		2		2
K13796	cobZ, tcuA	tricarballylate dehydrogenase	0	26	26	16	2		8		18		9	1		2		2
K16958	tcyL	L-cystine transport system permease protein	0	0	26				7	1	18		9				2	2
K16959	tcyM	L-cystine transport system permease protein	0	0	26				7	1	16		9				2	2
K16960	tcyN	L-cystine transport system ATP-binding protein [EC:7.4.2.1]	0	0	26				7	1	18		9				2	2
